# Supplementary material for: Decelerated dinosaur skull evolution with the origin of birds
Source: PLoS Biol. 2020 Aug 18;18(8):e3000801. doi: 10.1371/journal.pbio.3000801 (PMC7437466; doi:10.1371/journal.pbio.3000801)
Supplement: S4 Table — Specimen number and museum collection data for all sampled taxa. (XLSX) [file pbio.3000801.s051.xlsx]

## Sheet: Non-Avian Dinosaurs
Group	Subgroup	Species	Collection	Specimen Number	Present in 9-module dataset	Present in 13-module dataset	Source	Associated References:
Ornithischia	Ankylosauria	Panoplosaurus mirus	ROM	1215	yes	yes	CT scan
Ornithischia	Ankylosauria	Pawpawsaurus campbelli	SMU	73203	yes	yes	CT scan	Lee, Y.-N. (1996) A new nodosaurid ankylosaur (Dinosauria, Ornithischia) from the Paw Paw Formation (late Albian) of Texas. Journal of Vertebrate Paleontology, 16, 232-245.
Ornithischia	Ankylosauria	Pinacosaurus grangeri	ZPAL	MgD-II_1	yes	no	Photogrametry	Witmer LM, Ridgely RC (2008) The Paranasal Air Sinuses of Predatory and Armored Dinosaurs (Archosauria: Theropoda and Ankylosauria) and Their Contribution to Cephalic Structure. The Anatomical Record: Advances in Integrative Anatomy and Evolutionary Biology 291(11):1362–1388.
Ornithischia	Ceratopsia	Psittacosaurus mongolensis	AMNH	6254	yes	yes	CT scan
Ornithischia	Ceratopsidae	Chasmosaurus belli	ROM	843	yes	no	Surface scan of cast
Ornithischia	Ceratopsidae	Diablosaurus eatoni	UMNH	VP 16699	yes	no	Surface scan
Ornithischia	Ceratopsidae	Triceratops prorsus	YPM	1822	yes	no	Photogrametry
Ornithischia	Protoceratopsidae	Protoceratops andrewsi	AMNH	6433	yes	yes	Surface scan
Ornithischia	Hadrosauridae	Brachylophosaurus canadensis	TMP	1990-104-0001	no	no	Surface scan
Ornithischia	Hadrosauridae	Edmontosaurus regalis	NHMUK	R-8927	no	no	CT scan
Ornithischia	Hadrosauridae	Lambeosaurus clavintialis	TMP	1981-37-0001	no	no	Surface scan
Ornithischia	Hadrosauridae	Lambeosaurus lambei	TMP	1979-027-0002	no	no	Surface scan
Ornithischia	Pachycephalosauria	Pachycephalosaurus wyomingensis	TMP	1997-27-0003	yes	no	Surface scan of cast
Ornithischia	Pachycephalosauria	Prenocephale prenes	ZPAL	MgD-1/104	yes	yes	Photogrametry
Ornithischia	Pachycephalosauria	Stegoceras validum	UALVP	2	yes	yes	Surface scan
Ornithischia	Stegosauria	Stegosaurus stenops	NHMUK	PV-R36730	yes	yes	Digital reconstruction	Lautenschlager S, Brassey CA, Button DJ, Barrett PM (2016) Decoupled form and function in disparate herbivorous dinosaur clades. Scientific Reports 6(1).
Ornithischia	Thescelosauridae	Thescelosaurus neglectus	NCSM	15728	yes	yes	CT scan
Sauropodomorpha	Diplodocidae	Diplodocus carnegiei	CM	11161	yes	yes	Digital reconstruction	Button DJ, Rayfield EJ, Barrett PM (2014) Cranial biomechanics underpins high sauropod diversity in resource-poor environments. Proceedings of the Royal Society B: Biological Sciences 281(1795):20142114–20142114.
Sauropodomorpha	Macronaria	Camarasaurus lentus	CM	11338	yes	yes	Digital reconstruction	Button DJ, Rayfield EJ, Barrett PM (2014) Cranial biomechanics underpins high sauropod diversity in resource-poor environments. Proceedings of the Royal Society B: Biological Sciences 281(1795):20142114–20142114.
Sauropodomorpha	Plateosauria	Massospondylus carinatus	BPI	BP/1/5241	yes	no	Surface scan
Sauropodomorpha	Plateosauria	Plateosaurus engelhardti	MB	R.1937	yes	yes	Digital reconstruction	Lautenschlager S, Brassey CA, Button DJ, Barrett PM (2016) Decoupled form and function in disparate herbivorous dinosaur clades. Scientific Reports 6(1).
Theropoda	Abelisauridae	Carnotaurus sastrei	TMP	1997-27-0003	yes	no	Surface scan of cast
Theropoda	Abelisauridae	Majungasaurus crenatissimus	FMNH	PR 2100	yes	yes	Surface scan of cast
Theropoda	Allosauridae	Allosaurus fragilis	MOR	693	yes	yes	Surface scan
Theropoda	Dromaeosauridae	Bambiraptor feinbergi	AMNH	FR 30554	no	no	CT scan
Theropoda	Dromaeosauridae	Tsaagan mangas	IGM	100/1015	no	no	CT scan	Norell MA, et al. (2006) A New Dromaeosaurid Theropod from Ukhaa Tolgod (Ömnögov, Mongolia). American Museum Novitates 3545(1):1.
Theropoda	Ornithomimidae	Garudimimus brevipes	GIN	100/13	yes	yes	Retrodeformed mesh	Cuff AR, Rayfield EJ (2015) Retrodeformation and muscular reconstruction of ornithomimosaurian dinosaur crania. PeerJ 3:e1093.
Theropoda	Ornithomimidae	Ornithomimus edmontonicus	TMP	1995.110.0001	yes	yes	Retrodeformed mesh	Cuff AR, Rayfield EJ (2015) Retrodeformation and muscular reconstruction of ornithomimosaurian dinosaur crania. PeerJ 3:e1093.
Theropoda	Ornithomimidae	Struthiomimus altus	TMP	1990.026.0001	yes	yes	Retrodeformed mesh	Cuff AR, Rayfield EJ (2015) Retrodeformation and muscular reconstruction of ornithomimosaurian dinosaur crania. PeerJ 3:e1093.
Theropoda	Oviraptoridae	Citipati osmolskae	IGM	100-978	yes	yes	CT scan	Clark JM, Norell MA, Rowe T (2002) Cranial Anatomy of Citipati osmolskae (Theropoda, Oviraptorosauria), and a Reinterpretation of the Holotype of Oviraptor philoceratops. American Museum Novitates 3364:1–24.
Theropoda	Oviraptorosauria	Incisivosaurus gauthieri	IVPP	V-13326	yes	no	CT scan
Theropoda	Therizinosauridae	Erlikosaurus andrewsi	IGM	100/111	yes	yes	Digital reconstruction	Lautenschlager S, Witmer LM, Altangerel P, Zanno LE, Rayfield EJ (2014) Cranial anatomy of Erlikosaurus andrewsi (Dinosauria, Therizinosauria): new insights based on digital reconstruction. Journal of Vertebrate Paleontology 34(6):1263–1291.
Theropoda	Tyrannosauridae	Alioramus altai	TMP	2013-010-0007	no	no	Surface scan of cast
Theropoda	Tyrannosauridae	Gorgosaurus libratus	TMP	1991-036-0500	no	no	Surface scan
Theropoda	Tyrannosauridae	Teratophoneus currei	TMP	2013-010-0001	no	no	Surface scan of cast
Theropoda	Tyrannosauridae	Tyrannosaurus rex	BHI	3033	yes	yes	Surface scan

## Sheet: Birds
Family	Species	Collection	Specimen Number
Hesperornithidae	Hesperornis regalis	KU, YPM	Composite specimen, KU VP 71012, YPM 1206, YPM 1207
Struthionidae	Struthio camelus	MNHN	1908160
Rheidae	Rhea americana	MNHN	1878730
Casuariidae	Casuarius bennetti	NHMUK	1950231
Casuariidae	Casuarius unappendiculatus	USNM	489302
Dromaiidae	Dromaius novaehollandiae	USNM	500379
Apterygidae	Apteryx australis	YPM	110849
Tinamidae	Crypturellus cinereus	USNM	428833
Tinamidae	Rhynchotus rufescens	NHMUK	S-1952-1-24
Tinamidae	Nothoprocta ornata	USNM	620751
Tinamidae	Eudromia elegans	USNM	345094
Cracidae	Ortalis motmot	USNM	621705
Cracidae	Penelope purpurascens	USNM	288719
Cracidae	Crax rubra	NHMUK	18537127
Megapodiidae	Alectura lathami	MNHN	18811115
Phasianidae	Perdix perdix	USNM	553824
Phasianidae	Coturnix coturnix	USNM	603427
Phasianidae	Rollulus rouloul	NHMUK	189172087
Phasianidae	Gallus gallus	MNHN	1880207
Phasianidae	Tetrao urogallus	YPM	102910
Phasianidae	Bonasa umbellus	YPM	1046402
Phasianidae	Meleagris gallopavo	USNM	346978
Numididae	Numida meleagris	USNM	290390
Odontophoridae	Colinus virginianus	NHMUK	S-1994-64-2
Odontophoridae	Odontophorus gujanensis	USNM	621708
Odontophoridae	Odontophorus capueira	MNHN	1868-180
Anhimidae	Chauna chavaria	NHMUK	S-1954-3-3
Anhimidae	Chauna torquata	USNM	347352
Anseranatidae	Anseranas semipalmata	USNM	347638
Anatidae	Dendrocygna arcuata	NHMUK	20122804
Anatidae	Oxyura jamaicensis	NHMUK	S-2004-18-1
Anatidae	Cygnus cygnus	MNHN	1893482
Anatidae	Anser anser	USNM	291065
Anatidae	Branta canadensis	USNM	488182
Anatidae	Anas platyrhynchos	USNM	631964
Anatidae	Aythya valisineria	NHMUK	S-2002471
Turnicidae	Turnix suscitator	USNM	562147
Turnicidae	Turnix velox	AMNH	9658
Indicatoridae	Indicator maculatus	USNM	631581
Indicatoridae	Indicator indicator	USNM	430329
Picidae	Jynx torquilla	USNM	602914
Picidae	Picoides pubescens	USNM	498607
Picidae	Celeus flavescens	AMNH	4212
Picidae	Dryocopus pileatus	FMNH	349048
Picidae	Picus viridis	AMNH	31676
Ramphastidae	Megalaima haemacephala	USNM	613080
Ramphastidae	Capito niger	FMNH	290503
Ramphastidae	Eubucco bourcierii	USNM	560025
Ramphastidae	Semnornis ramphastinus	USNM	346963
Ramphastidae	Aulacorhynchus haematopygus	AMNH	27846
Ramphastidae	Ramphastos sulfuratus	USNM	612339
Galbulidae	Galbula ruficauda	AMNH	25635
Galbulidae	Galbula dea	USNM	623088
Bucconidae	Bucco capensis	USNM	621739
Bucconidae	Chelidoptera tenebrosa	USNM	622945
Bucerotidae	Tockus erythrorhynchus	USNM	322992
Bucerotidae	Buceros rhinoceros	USNM	346727
Bucorvidae	Bucorvus abyssinicus	MNHN	1884-437
Upupidae	Upupa epops	NHMUK	S-1968-4-2
Phoeniculidae	Phoeniculus bollei	AMNH	4232
Trogonidae	Trogon viridis	USNM	561286
Coraciidae	Coracias benghalensis	USNM	343284
Coraciidae	Eurystomus gularis	USNM	292414
Brachypteraciidae	Brachypteracias leptosomus	FMNH	438658
Brachypteraciidae	Atelornis pittoides	FMNH	438663
Momotidae	Baryphthengus martii	USNM	614002
Momotidae	Baryphthengus ruficapillus	USNM	428200
Momotidae	Momotus momota	USNM	344673
Alcedinidae	Alcedo atthis	YPM	102931
Alcedinidae	Todiramphus pyrrhopygius	NHMUK	S-1969-4-432
Alcedinidae	Megaceryle alcyon	USNM	502300
Alcedinidae	Chloroceryle aenea	USNM	623157
Meropidae	Merops viridis	NHMUK	S-1969-1-463
Meropidae	Merops nubicus	USNM	322454
Coliidae	Colius striatus	USNM	558542
Cuculidae	Clamator glandarius	USNM	431797
Cuculidae	Cuculus canorus	USNM	490322
Cuculidae	Cuculus pallidus	NHMUK	1966-50-34
Cuculidae	Coua gigas	FMNH	360040
Cuculidae	Centropus phasianinus	MNHM	A-4173
Cuculidae	Tapera naevia	UMMZ	222217
Cuculidae	Geococcyx californianus	USNM	610961
Opisthocomidae	Opisthocomus hoazin	YPM	109944
Psittacidae	Probosciger aterrimus	USNM	346724
Psittacidae	Cacatua alba	USNM	557129
Psittacidae	Lorius lory	USNM	557119
Psittacidae	Nestor notabilis	USNM	19876
Psittacidae	Micropsitta bruijnii	AMNH	28102
Psittacidae	Barnardius zonarius	AMNH	29922
Psittacidae	Melopsittacus undulatus	YPM	102222
Psittacidae	Psittacus erithacus	MNHN	1967116
Psittacidae	Anodorhynchus leari	MNHN	1997431
Psittacidae	Amazona guildingii	USNM	613763
Psittacidae	Deroptyus accipitrinus	FMNH	106399
Apodidae	Streptoprocne semicollaris	USNM	489351
Apodidae	Chaetura pelagica	USNM	492655
Apodidae	Apus apus	YPM	1023863
Hemiprocnidae	Hemiprocne mystacea	AMNH	6982
Trochilidae	Phaethornis superciliosus	FMNH	386765
Trochilidae	Eutoxeres condamini	FMNH	291752
Trochilidae	Amazilia tzacatl	USNM	613408
Trochilidae	Archilochus colubris	NHMUK	S-2001.27.4
Musophagidae	Tauraco erythrolophus	AMNH	27414
Musophagidae	Ruwenzorornis johnstoni	FMNH	355262
Musophagidae	Musophaga violacea	FMNH	104075
Musophagidae	Corythaeola cristata	AMNH	247842
Tytonidae	Tyto alba	NHMUK	S-2014-4-71
Strigidae	Bubo bubo	USNM	610383
Strigidae	Strix aluco	NHMUK	S-1975-49-3
Strigidae	Strix nigrolineata	USNM	613976
Strigidae	Athene noctua	USNM	490358
Strigidae	Asio otus	MNHN	1997-457
Aegothelidae	Aegotheles cristatus	USNM	620228
Podargidae	Podargus strigoides	USNM	632131
Steatornithidae	Steatornis caripensis	USNM	560206
Nyctibiidae	Nyctibius grandis	USNM	623085
Nyctibiidae	Nyctibius griseus	USNM	610497
Caprimulgidae	Eurostopodus macrotis	USNM	431310
Caprimulgidae	Chordeiles minor	YPM	1092372
Caprimulgidae	Caprimulgus carolinensis	YPM	144277
Caprimulgidae	Caprimulgus europaeus	USNM	603601
Caprimulgidae	Caprimulgus aegyptius	USNM	641346
Caprimulgidae	Caprimulgus macrurus	USNM	557180
Columbidae	Columba livia	YPM	107622
Columbidae	Columbina passerina	USNM	554675
Columbidae	Leptotila verreauxi	FMNH	104057
Columbidae	Treron curvirostra	MNHN	1884-2475
Columbidae	Ptilinopus roseicapilla	MNHN	1888-34
Eurypygidae	Eurypyga helias	MNHN	1869-396
Otididae	Otis tarda	USNM	289732
Otididae	Ardeotis australis	UMMZ	211267
Otididae	Chlamydotis undulata	NHMUK	S-2010-5-2
Gruidae	Balearica pavonina	MNHM	1906-75
Gruidae	Balearica regulorum	USNM	637581
Gruidae	Grus antigone	NHMUK	S-1952-2-149
Gruidae	Grus virgo	MNHM	1877-660
Gruidae	Grus americana	USNM	623326
Aramidae	Aramus guarauna	USNM	635727
Psophiidae	Psophia crepitans	MNHN	2013-314
Cariamidae	Cariama cristata	NHMUK	1853-7-12-8
Cariamidae	Chunga burmeisteri	FMNH	106731
Rallidae	Micropygia schomburgkii	USNM	639367
Rallidae	Porzana atra	USNM	562787
Rallidae	Porphyrio porphyrio	MNHN	1909-511
Rallidae	Gallinula chloropus	NHMUK	S-1981-13-35
Mesitornithidae	Monias benschi	USNM	290927
Pteroclididae	Pterocles gutturalis	USNM	430847
Thinocoridae	Thinocorus orbignyianus	USNM	637907
Scolopacidae	Limosa lapponica	MNHN	1997-414
Scolopacidae	Numenius arquata	NHMUK	S-1977-21-1
Scolopacidae	Tringa totanus	YPM	115142
Rostratulidae	Rostratula benghalensis	USNM	613017
Rostratulidae	Rostratula semicollaris	USNM	612032
Jacanidae	Jacana spinosa	USNM	554280
Chionidae	Chionis albus	NHMUK	S-1973-66-85
Chionidae	Pluvianellus socialis	AMNH	17700
Burhinidae	Burhinus oedicnemus	MNHN	1877-333
Burhinidae	Burhinus bistriatus	USNM	621089
Haematopodidae	Haematopus ostralegus	MNHN	ME-3752
Recurvirostridae	Himantopus himantopus	MNHN	1880-271
Recurvirostridae	Himantopus mexicanus	USNM	635762
Recurvirostridae	Recurvirostra avosetta	NHMUK	1954-26-1
Charadriidae	Pluvialis squatarola	YPM	108400
Charadriidae	Charadrius vociferus	USNM	553645
Charadriidae	Vanellus vanellus	MNHN	1931-1953
Dromadidae	Dromas ardeola	NHMUK	S-1957-7-11
Glareolidae	Pluvianus aegyptius	AMNH	24771
Glareolidae	Rhinoptilus africanus	USNM	431520
Glareolidae	Cursorius cursor	USNM	603507
Stercorariidae	Stercorarius parasiticus	USNM	502330
Laridae	Larus marinus	CM	5075
Laridae	Larus philadelphia	YPM	103857
Laridae	Sterna hirundo	NHMUK	S-1975-65-3
Laridae	Chlidonias niger	USNM	499661
Alcidae	Uria aalge	YPM	111991
Alcidae	Cepphus grylle	USNM	612213
Alcidae	Fratercula arctica	MNHN	1888-339
Accipitridae	Pandion haliaetus	USNM	623422
Accipitridae	Pernis apivorus	MNHN	1997-309
Accipitridae	Gampsonyx swainsonii	USNM	622231
Accipitridae	Haliaeetus albicilla	USNM	292774
Accipitridae	Haliaeetus leucocephalus	MNHN	A-4056
Accipitridae	Neophron percnopterus	USNM	17835
Accipitridae	Gyps fulvus	MNHN	1995-160
Accipitridae	Aegypius monachus	AMNH	1939
Accipitridae	Accipiter nisus	USNM	344423
Accipitridae	Buteo buteo	NHMUK	S-1972-11-59
Accipitridae	Aquila chrysaetos	MNHN	1930-152
Accipitridae	Sagittarius serpentarius	AMNH	1306
Falconidae	Micrastur semitorquatus	USNM	245788
Falconidae	Ibycter americanus	YPM	139300
Falconidae	Phalcoboenus australis	USNM	490979
Falconidae	Falco peregrinus	USNM	491265
Podicipedidae	Podiceps cristatus	USNM	560594
Phaethontidae	Phaethon aethereus	USNM	18555
Phaethontidae	Phaethon lepturus	NHMUK	1898-91-676
Sulidae	Morus bassanus	MNHN	199018
Sulidae	Sula dactylatra	NHMUK	S-1975-3-71
Anhingidae	Anhinga anhinga	CM	26
Phalacrocoracidae	Phalacrocorax carbo	USNM	18851
Ardeidae	Tigrisoma lineatum	USNM	631043
Ardeidae	Ixobrychus minutus	USNM	603399
Ardeidae	Nycticorax nycticorax	USNM	501635
Ardeidae	Egretta garzetta	USNM	430820
Ardeidae	Ardea purpurea	MNHN	1997-225
Ardeidae	Casmerodius albus	USNM	610600
Ardeidae	Bubulcus ibis	MNHN	1997-208
Scopidae	Scopus umbretta	NHMUK	1897-5-10-38
Phoenicopteridae	Phoenicopterus ruber	MNHN	1882-2064
Threskiornithidae	Eudocimus ruber	USNM	322060
Threskiornithidae	Theristicus caerulescens	USNM	635755
Threskiornithidae	Mesembrinibis cayennensis	USNM	562523
Threskiornithidae	Threskiornis aethiopicus	USNM	558414
Threskiornithidae	Platalea leucorodia	MNHN	ME48
Threskiornithidae	Platalea ajaja	MNHN	1884-2571
Balaenicipitidae	Balaeniceps rex	USNM	344963
Pelecanidae	Pelecanus occidentalis	USNM	489428
Cathartidae	Cathartes aura	USNM	17872
Cathartidae	Vultur gryphus	NHMUK	S-1956-1-81
Cathartidae	Sarcoramphus papa	MNHN	A4002-IV/188
Ciconiidae	Ciconia maguari	NHMUK	S-1955-5-2
Ciconiidae	Ciconia ciconia	MNHN	187979
Ciconiidae	Leptoptilos dubius	USNM	225988
Fregatidae	Fregata magnificens	USNM	610592
Fregatidae	Fregata minor	MNHN	1997-180
Spheniscidae	Aptenodytes forsteri	UMMZ	216161
Spheniscidae	Pygoscelis adeliae	NHMUK	S-1966-42
Spheniscidae	Spheniscus humboldti	MNHN	1965-162
Gaviidae	Gavia stellata	USNM	561404
Procellariidae	Fulmarus glacialis	NHMUK	1898-71-21
Procellariidae	Lugensa brevirostris	MNHN	2004-378
Procellariidae	Pterodroma macroptera	USNM	500654
Procellariidae	Calonectris diomedea	MNHN	2004-413
Procellariidae	Puffinus puffinus	MNHN	1997-170
Pelecanoididae	Pelecanoides georgicus	AMNH	3232
Pelecanoididae	Pelecanoides urinatrix	NHMUK	S-1916-1-21
Diomedeidae	Diomedea exulans	NHMUK	1848-8-31-36
Diomedeidae	Phoebastria nigripes	USNM	630953
Diomedeidae	Thalassarche chlororhynchos	YPM	102976
Hydrobatidae	Pelagodroma marina	USNM	614205
Hydrobatidae	Oceanodroma tethys	USNM	614199
Acanthisittidae	Xenicus gilviventris	NHMUK	S-1972-1-108
Pittidae	Pitta sordida	USNM	432055
Eurylaimidae	Smithornis capensis	FMNH	444067
Eurylaimidae	Eurylaimus ochromalus	YPM	104081
Eurylaimidae	Calyptomena viridis	UMMZ	2180902
Philepittidae	Philepitta castanea	FMNH	393177
Tyrannidae	Rhynchocyclus brevirostris	YPM	1445212
Tyrannidae	Hymenops perspicillatus	YPM	1011092
Tyrannidae	Tyrannus savana	USNM	635850
Tyrannidae	Tyrannus tyrannus	AMNH	31397
Cotingidae	Pachyramphus minor	NHMUK	1891.7.20.308
Cotingidae	Cephalopterus ornatus	FMNH	106996
Cotingidae	Rupicola peruvianus	YPM	109149
Pipridae	Pipra rubrocapilla	YPM	1057413
Thamnophilidae	Sakesphorus luctuosus	USNM	562278
Furnariidae	Furnarius rufus	YPM	1032362
Dendrocolaptidae	Campylorhamphus trochilirostris	FMNH	321456
Formicariidae	Formicarius analis	USNM	614119
Formicariidae	Formicarius rufipectus	USNM	559999
Formicariidae	Grallaria ruficapilla	AMNH	24122
Conopophagidae	Conopophaga ardesiaca	FMNH	322380
Rhinocryptidae	Scytalopus magellanicus	AMNH	24350
Climacteridae	Climacteris rufus	AMNH	29997
Menuridae	Menura novaehollandiae	USNM	632118
Ptilonorhynchidae	Sericulus chrysocephalus	FMNH	106327
Ptilonorhynchidae	Ptilonorhynchus violaceus	USNM	428269
Meliphagidae	Meliphaga lewinii	MNHN	ZO-AC-1873-480
Pardalotidae	Pardalotus striatus	NHMUK	S-1966-51-192
Petroicidae	Drymodes brunneopygia	AMNH	29949
Irenidae	Irena puella	FMNH	104162
Chloropseidae	Chloropsis aurifrons	FMNH	1042982
Laniidae	Lanius ludovicianus	USNM	554039
Vireonidae	Vireo olivaceus	AMNH	31488
Corcoracidae	Struthidea cinerea	USNM	224841
Pachycephalidae	Pachycephala philippinensis	FMNH	392304
Colluricinclidae	Colluricincla harmonica	NHMUK	S-1966-51-171
Corvidae	Garrulus glandarius	MNHN	1931-254
Corvidae	Corvus brachyrhynchos	USNM	553267
Corvidae	Corvus corone	NHMUK	S-1976-271
Cnemophilidae	Cnemophilus loriae	YPM	105212
Paradisaeidae	Lophorina superba	CM	4964
Paradisaeidae	Paradisaea minor	FMNH	104462
Paradisaeidae	Paradisaea raggiana	USNM	500630
Paradisaeidae	Paradisaea rudolphi	USNM	321104
Cracticidae	Gymnorhina tibicen	USNM	632142
Oriolidae	Oriolus oriolus	FMNH	369196
Campephagidae	Coracina novaehollandiae	CM	S-15217
Rhipiduridae	Rhipidura albicollis	NHMUK	S-1969-1-179
Dicruridae	Dicrurus macrocercus	USNM	292203
Dicruridae	Dicrurus megarhynchus	USNM	6150582
Monarchidae	Myiagra hebetior	USNM	615036
Vangidae	Vanga curvirostris	spec	†2017-254
Dulidae	Dulus dominicus	AMNH	25478
Bombycillidae	Phainopepla nitens	YPM	1076902
Bombycillidae	Bombycilla garrulus	YPM	1122922
Bombycillidae	Bombycilla cedrorum	YPM	109267
Cinclidae	Cinclus mexicanus	FMNH	288098
Turdidae	Catharus fuscescens	USNM	501951
Turdidae	Turdus merula	NHMUK	S-1975-29-1
Turdidae	Turdus philomelos	MNHN	1997-663
Muscicapidae	Culicicapa ceylonensis	YPM	107307
Muscicapidae	Cichladusa guttata	FMNH	369058
Muscicapidae	Oenanthe oenanthe	AMNH	17960
Sturnidae	Sturnus unicolor	YPM	1050553
Sturnidae	Leucopsar rothschildi	USNM	553653
Sturnidae	Buphagus erythrorhynchus	USNM	491371
Mimidae	Toxostoma redivivum	USNM	636895
Sittidae	Sitta europaea	NHMUK	S-1952-2-669
Mimidae	Donacobius atricapilla	UMMZ	227534
Troglodytidae	Thryothorus ludovicianus	YPM	1082373
Paridae	Parus atricapillus	YPM	103511
Hirundinidae	Hirundo rustica	YPM	1044832
Reguliidae	Regulus satrapa	NHMUK	S-1998-103-25
Sylviidae	Bernieria zosterops	YPM	1035122
Pycnonotidae	Nicator chloris	AMNH	24864
Cisticolidae	Cisticola cantans	FMNH	313190
Sylviidae	Locustella naevia	NHMUK	S-1981-66-1
Sylviidae	Acrocephalus arundinaceus	YPM	1012652
Sylviidae	Sylvietta leucophrys	FMNH	346504
Sylviidae	Hylia prasina	AMNH	19071
Sylviidae	Phylloscopus ruficapilla	FMNH	3567873
Timaliidae	Garrulax galbanus	CM	S-16131
Timaliidae	Illadopsis cleaveri	NHMUK	S-1911-5-31-357
Timaliidae	Stachyris whiteheadi	FMNH	3877432
Timaliidae	Rhopocichla atriceps	FMNH	355736
Timaliidae	Leiothrix lutea	TPM	1032712
Timaliidae	Yuhina brunneiceps	YPM	1073812
Sylviidae	Oxylabes madagascariensis	FMNH	384714
Alaudidae	Calandrella rufescens	NHMUK	S-1952-2-601
Dicaeidae	Dicaeum ignipectus	USNM	3923153
Melanocharitidae	Melanocharis versteri	YPM	106461
Passeridae	Passer domesticus	USNM	604859
Motacillidae	Motacilla alba	FMNH	106864
Prunellidae	Prunella modularis	NHMUK	S-1973-25-1
Ploceidae	Ploceus nigricollis	AMNH	17116
Estrildidae	Taeniopygia guttata	YPM	1028203
Viduidae	Vidua macroura	FMNH	313258
Fringillidae	Bucanetes githagineus	MNHN	1997-561
Fringillidae	Loxia leucoptera	USNM	622723
Emberizidae	Emberiza cirlus	MNHN	1997-753
Emberizidae	Calcarius lapponicus	NHMUK	S-1958-20-1
Emberizidae	Plectrophenax nivalis	FMNH	4289682
Emberizidae	Spizella passerina	NHMUK	S-1955-1-48
Emberizidae	Pipilo chlorurus	AMNH	21692
Emberizidae	Zonotrichia albicollis	AMNH	31502
Parulidae	Dendroica petechia	NHMUK	S-1986-60-66
Thraupidae	Tangara schrankii	CM	S-153202
Emberizidae	Geospiza fortis	USNM	345593
Emberizidae	Geospiza fuliginosa	USNM	345595
Cardinalidae	Cardinalis cardinalis	AMNH	26587
Cardinalidae	Saltator albicollis	AMNH	7249
Icteridae	Psarocolius wagleri	UMMZ	209355
Icteridae	Quiscalus mexicanus	YPM	107757
Zosteropidae	Zosterops fuscicapilla	AMNH	7678

## Sheet: Institutional Abbreviations
Abbreviation	Institution	Location
AMNH	American Museum of Natural History	New York
BHI	Black Hills Institute	Hill City
BPI	Evolutionary Studies Institute, University of the Witwatersrand	Johannesburg
CM	Carnegie Museum	Pittsburgh
FMNH	Field Museum	Chicago
GIN	Mongolian Academy of Sciences	Ulaanbaatar
IGM	Mongolian Academy of Sciences	Ulaanbaatar
IVPP	Institute of Vertebrate Paleontology and Paleoanthropology	Beijing
KU	University of Kansas Museum of Natural History, Vertebrate Paleontology	Lawrence, Kansas,
MB	Museum für Naturkunde Berlin	Berlin
MCZ	Museum of Comparative Zoology	Cambridge, MA
MNHN	Muséum National díHistoire Naturelle	Paris
MNN	Musee National du Niger	Niamey
MOR	Museum of the Rockies	Bozeman
MZSP	Museu de Zoologia da Universidade de São Paulo	São Paulo
NCSM	North Carolina Museum of Natural Sciences	Raliegh
NHMUK	Museum of Natural History	London
ROM	Royal Ontario Museum	Toronto
SMU	Schuler Museum of Paleontology, Southern Methodist University	Dallas
TMM	Texas Memorial Museum	Austin
TMP	Royal Tyrell Museum	Drumheller
UA	Universite ́ d’Antananarivo	Antananarivo
UALVP	University of Alberta Laboratory for Vertebrate Paleontology	Edmonton
UCMP	University of California Museum of Paleontology	Berkeley
UF	Florida Museum of Natural History	Gainesville
UMMZ	University of Michigan Museum of Zoology,	Ann Arbor
UMNH	Natural History Museum of Utah	Salt Lake City
USNM	National Museum of Natural History	Washington DC
UWBM	Burke Museum of Natural History	Seattle
YPM	Yale Peabody Museum	New Haven
ZPAL	Institute of Paleobiology, Polish Academy of Sciences	Warsaw
ZSM	Bavarian State Collection of Zoology	Munich
